# Supplementary material for: Mortality-Risk Prediction Model from Road-Traffic Injury in Drunk Drivers: Machine Learning Approach
Source: Int J Environ Res Public Health. 2021 Oct 8;18(19):10540. doi: 10.3390/ijerph181910540 (PMC8508427; doi:10.3390/ijerph181910540)
Supplement: Supplementary file 1 [file ijerph-18-10540-s001.zip]

Archive with 1 entries (1 files):
- ijerph-1387522-supplementary.pdf
